# Supplementary material for: Employing machine learning using ferroptosis-related genes to construct a prognosis model for patients with osteosarcoma
Source: Front Genet. 2023 Jan 17;14:1099272. doi: 10.3389/fgene.2023.1099272 (PMC9888665; doi:10.3389/fgene.2023.1099272)
Supplement: Supplementary file 1 [file Table3.XLSX]

## Sheet: Sheet1
Gene.symbol	logFC	P.Value
HBB	-5.19156	3.03e-06
SRGN	-5.1743	5.51e-09
HBA1	-4.84853	4.56e-06
ARHGDIB	-4.07562	1.41e-05
MMP9	-4.06948	4.49e-05
CD74	-3.9079	3.8e-06
S100A8	-3.88463	2.78e-05
VWF	-3.64529	2.95e-05
CTSK	-3.63317	8.55e-06
LYZ	-3.61152	9.02e-06
FABP4	-3.55529	4e-06
C1QA	-3.52157	3.18e-06
TYROBP	-3.51187	3.56e-06
BGLAP	-3.50358	8.49e-06
VAMP8	-3.49465	1.25e-06
PLVAP	-3.404	6.54e-08
APOE	-3.39985	3.44e-07
APOD	-3.34345	5.35e-06
TAGLN	-3.29814	0.000398
JCHAIN	-3.20375	6.04e-06
C1QB	-3.18483	3.57e-06
CTSG	-3.14597	0.000461
TF	-3.13182	7.13e-06
ADIRF	-3.08145	0.000784
SPP1	-3.06557	0.00283
AQP1	-3.06377	3.81e-05
ANGPTL4	-3.05905	2.4e-06
CSF1R	-3.04563	4.17e-06
AIF1	-3.02113	3.49e-06
CXCR4	-3.01666	8.06e-05
COX7A1	-2.98873	2.81e-07
CXCL12	-2.96371	0.000277
DCN	-2.95644	0.0051
PTGS1	-2.93806	1.16e-11
SPARCL1	-2.92832	4.53e-05
GIMAP4	-2.92252	5.09e-06
TNNC2	-2.91069	0.000189
COMP	-2.90562	3.84e-05
CRYAB	-2.89971	0.000792
C1QC	-2.88507	2.87e-06
MYH7	-2.88302	0.000303
ALOX5AP	-2.85723	4.71e-05
CHAD	-2.85297	4.87e-06
FCN1	-2.83223	4.17e-05
HBG2	-2.82561	0.0026
HBG1	-2.82191	0.00281
RAC2	-2.78438	0.00109
CD93	-2.76802	6.9e-06
H19	-2.76569	1.4e-05
PLEK	-2.76524	7.59e-06
CXCL12	-2.75889	0.00211
MS4A6A	-2.75766	4.58e-06
STOM	-2.75705	3.16e-05
CA2	-2.75596	0.00143
DEFA1B	-2.68907	0.00355
HCLS1	-2.6867	1.45e-06
CKM	-2.68245	0.000615
MGP	-2.68219	0.0138
FCER1G	-2.67265	4.68e-06
HBD	-2.67177	0.00349
AHSP	-2.65838	0.00446
HCST	-2.64167	2.37e-05
DEFA1B	-2.63106	0.00368
LCP1	-2.61601	0.00229
MBP	-2.6077	1.2e-05
MYH11	-2.59915	2.47e-05
ACKR1	-2.58997	1.68e-05
C2orf40	-2.57041	8.23e-05
CA1	-2.56305	0.00528
ACP5	-2.52984	0.000105
LXN	-2.52338	5.69e-07
DNAJA4	-2.51751	0.000104
AIF1	-2.50613	3.72e-06
DNASE1L3	-2.49877	0.000107
IGSF6	-2.48087	8.38e-06
ELANE	-2.46323	0.00606
MS4A6A	-2.46316	3.81e-06
MYBPC1	-2.45531	0.000501
C1orf162	-2.43287	1.72e-05
ZFP36	-2.43234	6.44e-05
TNFRSF1B	-2.42719	7.29e-07
LAPTM5	-2.42657	4.97e-05
MB	-2.41171	0.0027
SLC2A3	-2.39444	0.00447
CD14	-2.36161	4.08e-05
S100A9	-2.35719	0.000615
MPO	-2.3559	0.00498
JAML	-2.34045	1.79e-05
BGN	-2.33925	0.0141
CAMP	-2.31873	0.00755
ALOX5	-2.31815	0.000264
IGFBP4	-2.30378	0.00935
SPINT2	-2.30119	3.97e-07
ATP8B4	-2.29445	5.1e-06
KCTD12	-2.2691	3.88e-05
CECR1	-2.2691	5.73e-08
CD163	-2.26304	6.82e-06
DCN	-2.26129	0.000545
GIMAP7	-2.25817	2.79e-06
MYL2	-2.25743	0.00279
GYPC	-2.25265	0.0015
MEPE	-2.21463	0.00108
PRRX1	-2.20993	0.000235
CD248	-2.18297	0.0021
WAS	-2.17791	4.27e-05
COL4A1	-2.17469	0.038
MMRN1	-2.17276	3.78e-06
FAM46C	-2.16704	0.00442
AKR1C3	-2.16274	0.00983
ICAM2	-2.16144	9.15e-06
MAOA	-2.16107	0.00013
FPR1	-2.15251	0.00012
PECAM1	-2.1525	2.7e-05
RASD1	-2.15223	0.00956
SCRG1	-2.13642	9.78e-05
LCP2	-2.12913	1.59e-05
CAT	-2.12252	2.36e-05
THBS4	-2.11172	0.000565
DUSP1	-2.11154	0.000987
GYPE	-2.10438	0.00598
SORBS1	-2.09985	0.000353
ADGRF5	-2.09828	0.00021
PLAC9	-2.09771	4.74e-05
CFD	-2.09596	0.0194
LCN2	-2.07874	0.00875
FCGRT	-2.07348	0.000209
CRIP1	-2.06531	0.015
FRZB	-2.06423	0.000319
BEX4	-2.05287	0.0103
PTPN6	-2.04933	1.14e-05
MYOM1	-2.04231	0.00278
DOCK2	-2.03091	4.08e-05
CIDEA	-2.01733	0.00117
RASIP1	-2.01388	0.000471
CYBA	-2.00867	0.0182
MXRA5	-2.00856	0.0222
GLDN	-2.00654	0.000248
NKG7	-2.00534	5.6e-05
STAB1	-2.00268	1.4e-05
TGFBR2	-1.99847	0.000126
PADI4	-1.99836	0.00217
TNNT3	-1.99144	0.000663
EPB42	-1.98667	0.00482
PLBD1	-1.98103	0.00593
PYCARD	-1.97573	0.000614
VNN2	-1.96516	0.000257
CCL8	-1.96256	0.000118
PDGFRB	-1.96142	0.00515
EMP1	-1.94782	0.0298
PGLYRP1	-1.94605	0.00455
TGM2	-1.9353	0.00131
SLN	-1.92832	0.0236
HAVCR2	-1.91989	3.23e-05
FKBP5	-1.91626	2.63e-06
DHRS9	-1.91506	0.000284
PRG2	-1.9142	0.00171
CRISPLD2	-1.90758	0.000892
AZU1	-1.90744	0.00641
GPX3	-1.90018	0.00798
FAXDC2	-1.89895	5.14e-05
MYLPF	-1.89801	0.00378
PPBP	-1.89343	0.00195
MYL1	-1.88429	0.0163
ENO3	-1.88157	0.0105
FOS	-1.87557	0.0101
SDPR	-1.87433	0.000697
GYPB	-1.87217	0.00656
DUSP23	-1.86924	0.000142
NINJ2	-1.86863	0.00644
PDK4	-1.86771	3.87e-05
SPTA1	-1.86255	0.00602
MS4A7	-1.86215	9.44e-06
PRTN3	-1.86042	0.00565
KAT2B	-1.85964	0.000272
BTG2	-1.85455	0.000109
MYOZ1	-1.83784	0.00208
C1S	-1.83656	0.00386
ADH1A	-1.83436	0.00192
PHF11	-1.83275	0.000259
RASAL3	-1.83011	6.06e-05
TRIM10	-1.82489	0.00586
C11orf96	-1.82158	0.0114
PLA2G16	-1.82071	0.0207
CD36	-1.82066	0.0428
SLC4A1	-1.81949	0.00551
IFIT1B	-1.81739	0.00686
TIMP4	-1.81561	4.1e-05
DEFA4	-1.81359	0.00479
PRG4	-1.81008	0.000294
FZD4	-1.80859	0.00024
TSC22D3	-1.80791	0.000183
ABCA8	-1.80239	1.32e-06
SFRP4	-1.80052	0.00623
GYPC	-1.79803	0.00369
CORO1A	-1.79308	2.46e-05
LILRB3	-1.79124	3.11e-05
ENDOD1	-1.79019	2.43e-07
CYGB	-1.78763	0.00151
CLDN5	-1.78407	1.03e-05
NFE2	-1.78214	0.0216
GPIHBP1	-1.76666	0.000162
GP9	-1.76187	0.0021
TNNC1	-1.75169	0.0469
RHAG	-1.74542	0.00489
COL8A1	-1.74406	0.0303
TESC	-1.74327	0.00172
FOLR2	-1.73894	2.39e-05
BCL6	-1.73112	0.000149
CILP	-1.73034	0.000372
TNS1	-1.72639	2.52e-05
MYL1	-1.72627	0.0213
ATP1A2	-1.72604	0.00155
HTRA1	-1.72417	0.0188
TNFRSF14	-1.72258	0.00382
BPI	-1.72209	0.00799
ACSL5	-1.71919	2.48e-05
CLC	-1.71081	0.00135
S100P	-1.70703	0.00405
FCGR3B	-1.7043	0.000502
HMBS	-1.70329	0.00634
ANGPTL2	-1.70154	0.0118
CYTL1	-1.69671	0.031
SLC22A16	-1.69449	0.00267
ABI3BP	-1.69175	0.000189
ENG	-1.68951	0.00023
AEBP1	-1.68878	0.00645
STAT5A	-1.68557	0.000246
FOSB	-1.6812	0.00828
C1orf54	-1.67879	0.00159
NEB	-1.66462	0.00407
SPRY1	-1.66012	0.00617
CXCR4	-1.6581	0.000136
TCAP	-1.65563	0.00716
PDE7B	-1.64946	0.00039
TFF3	-1.64442	0.000861
FCGR2A	-1.64412	7.94e-06
STRADB	-1.64198	0.000196
MFNG	-1.63643	7.95e-05
GIMAP5	-1.62988	5.02e-06
CST3	-1.62807	0.0016
EVI2B	-1.62559	5.97e-06
FGL2	-1.61821	3.63e-05
P2RY8	-1.61816	1.64e-05
EGR1	-1.61181	0.0206
FGR	-1.60974	0.000439
IRS2	-1.60802	0.000843
GZMK	-1.60705	1.41e-05
FES	-1.60378	1.81e-05
COL2A1	-1.60002	0.00996
OMD	-1.59833	0.00571
ADAP2	-1.59818	2.9e-05
IGFBP7	-1.59758	0.045
LST1	-1.59524	4.01e-05
RGS1	-1.58971	0.000176
LYL1	-1.58466	0.000464
VAMP5	-1.57995	0.00851
CFH	-1.57098	0.00549
LAMA4	-1.56708	0.00506
G0S2	-1.56687	0.00693
HSPB2	-1.56679	1.69e-05
DCN	-1.56669	0.00493
APBB1IP	-1.56568	0.000179
FGD3	-1.55604	0.00165
RGS18	-1.55404	0.000223
CD48	-1.55328	3.35e-05
APOLD1	-1.55308	0.00068
PRKCB	-1.54181	0.00849
CYBB	-1.53959	1.38e-05
CMKLR1	-1.53711	3.12e-13
MYOT	-1.53369	0.00805
CD74	-1.5282	1.5e-05
KLHL41	-1.52234	0.0163
GMFG	-1.51796	0.000255
ANPEP	-1.51727	0.00862
PRKCD	-1.51474	3.31e-05
ITGA2B	-1.51429	0.0186
SEPP1	-1.51397	0.0171
MNDA	-1.51349	0.000329
CEACAM6	-1.51282	0.00568
CAPN3	-1.51128	0.000485
PLCL2	-1.50981	1e-06
C10orf10	-1.50757	0.0137
SELENBP1	-1.50686	0.000478
GAS1	-1.5052	0.0257
LY86	-1.50214	5.65e-06
SPON1	-1.50197	0.0176
TCIRG1	-1.49957	8.42e-05
ARHGAP9	-1.49181	0.00169
C2orf82	-1.49051	0.0074
ACACB	-1.48863	0.00536
SELL	-1.48843	0.000171
IFI27	-1.48596	0.017
GYPA	-1.48492	0.00741
EBF3	-1.47704	0.00145
APLNR	-1.47364	0.00156
CA4	-1.47287	0.000267
ZBTB16	-1.46958	7.91e-06
XAF1	-1.46709	0.00881
HBQ1	-1.46687	0.0348
CEBPD	-1.46682	0.00566
TUBB1	-1.46492	0.00316
SIRPA	-1.46438	0.0153
SULF1	-1.4623	0.00114
CXCL12	-1.45886	0.0142
MPP1	-1.45668	0.000955
IKZF1	-1.45608	0.000316
CFLAR	-1.45582	0.000476
RENBP	-1.45499	2.88e-05
CDH5	-1.45387	0.000318
SORBS2	-1.44629	9.11e-07
EDNRA	-1.4418	0.000182
IFI30	-1.44124	0.0144
HNMT	-1.44079	0.000255
HP	-1.43996	9.24e-06
C1QTNF5	-1.43415	0.00164
SLA	-1.43403	0.000279
ARHGAP30	-1.43222	5.76e-05
GNA15	-1.43221	1.01e-05
NCKAP1L	-1.43165	5.71e-06
PPARG	-1.42936	0.00719
FHDC1	-1.42649	0.000221
IRF8	-1.424	0.0012
SPN	-1.41955	0.000931
ALAD	-1.41926	0.000527
RPL10A	-1.41835	3.78e-05
CLEC3B	-1.41829	4.11e-06
GIMAP8	-1.41824	7.54e-06
PLPP1	-1.41458	0.000826
FCER1A	-1.41138	9.6e-06
CEBPA	-1.41061	0.0183
TNFSF10	-1.40668	0.000295
PLIN2	-1.40332	0.0234
FHL1	-1.40312	0.0114
RETN	-1.40113	0.00587
PPP3CB	-1.39907	3.93e-07
STOM	-1.39903	4.21e-05
IRAK3	-1.39649	3.37e-05
CD84	-1.39516	1.17e-05
LEPR	-1.39335	1.83e-05
PLPP3	-1.3932	0.000289
CFH	-1.39304	0.00475
TNNI2	-1.39295	0.0114
JSRP1	-1.39011	0.00321
MTURN	-1.38997	0.00156
SRL	-1.38898	0.00669
APOC1	-1.38822	0.000172
LHFP	-1.38552	0.00109
CMYA5	-1.38471	0.00602
FERMT3	-1.37402	0.000595
CLEC12A	-1.3736	0.000559
SLIT2	-1.37273	0.00875
F13A1	-1.36992	8.2e-05
TRAK2	-1.36955	0.000108
CHI3L2	-1.36933	0.000451
ARHGAP25	-1.36899	1.42e-05
CYBRD1	-1.36854	0.0138
NFIB	-1.36685	0.019
THRSP	-1.36121	0.00346
AQP9	-1.36026	9.46e-05
DPT	-1.35953	0.00374
FOLR3	-1.35812	0.00319
MYH2	-1.35721	0.00667
KLF6	-1.35512	0.000213
LDB2	-1.35505	0.0164
OAS2	-1.35499	0.0368
KLF2	-1.35355	0.0113
IFI44L	-1.35262	0.00251
NDN	-1.34772	0.0452
ADCY4	-1.34721	2.58e-05
GSN	-1.34232	0.00206
CST7	-1.34203	0.000991
ADAMTS4	-1.34116	0.0129
ICAM3	-1.34095	0.000737
CYP1B1	-1.33935	0.0436
BIN2	-1.33907	0.000436
TMEM71	-1.33842	0.00629
SH2D3C	-1.33609	3.83e-05
LYVE1	-1.33316	5.03e-06
ISLR	-1.33055	8.79e-07
ACTN3	-1.32868	0.018
MAP2K3	-1.32802	0.00232
MMP13	-1.32628	0.00707
MCEMP1	-1.32572	0.00305
ITGAM	-1.32451	0.000111
GJA4	-1.32438	3.27e-05
PRKCH	-1.3217	0.00187
PLIN1	-1.32097	0.00598
RGL4	-1.31956	0.000697
STARD8	-1.31905	0.000122
CKMT2	-1.31791	0.0164
HYAL1	-1.31747	0.000164
KLF6	-1.31582	0.000356
ZBTB20	-1.31477	0.0166
KEL	-1.31124	0.00526
CD37	-1.3042	6.28e-05
CA3	-1.30264	0.0363
MYBPC2	-1.30013	0.0127
ARHGAP15	-1.2975	4.15e-05
ITPRIP	-1.29744	6.09e-05
LBP	-1.29659	1.75e-05
HCP5	-1.29652	0.0417
CD247	-1.29568	7.7e-05
PIK3R1	-1.29515	0.000852
TCN1	-1.2932	0.0115
IRAK3	-1.28869	8.53e-05
TMEM140	-1.28789	0.00105
SPOCK2	-1.28139	9.19e-06
GPM6B	-1.28026	3.35e-05
SLC25A37	-1.27752	0.0281
LTBP2	-1.27701	5.84e-05
PTPRE	-1.27636	0.000245
REC8	-1.27052	1.52e-05
PRSS35	-1.26947	0.000109
HK3	-1.26926	0.000965
CYYR1	-1.26761	0.000851
PTGIS	-1.26653	0.000643
DDIT4L	-1.26638	0.00415
TTN	-1.26422	0.00944
GIMAP6	-1.26403	2.38e-05
ARG1	-1.26218	0.00631
CYTH4	-1.25768	0.000312
MLKL	-1.25332	0.000839
SNCA	-1.25322	0.0381
FOXO4	-1.25247	0.00185
TBC1D10C	-1.24459	0.000447
DES	-1.2441	0.0133
SLC11A1	-1.24219	0.00074
AMT	-1.23948	1.89e-07
TBXAS1	-1.23924	0.00424
LTF	-1.22537	0.00682
SEPW1	-1.22345	0.00256
MAPK13	-1.22233	4e-05
PNP	-1.22081	0.0074
C5AR1	-1.21676	0.000215
NFKBIA	-1.21602	0.00749
MYOZ3	-1.21404	0.00198
APOBEC2	-1.21212	0.0124
PROS1	-1.20797	0.00307
FMOD	-1.20472	0.00763
RHD	-1.20363	0.00731
LEP	-1.20282	0.00163
IL18RAP	-1.20141	0.00101
TEK	-1.20108	0.000149
CASQ1	-1.20089	0.0177
FAM107B	-1.19881	0.0194
GCA	-1.19649	0.0245
OSM	-1.19294	0.000233
YPEL3	-1.19153	3.9e-05
MYL12A	-1.18974	0.00064
CDO1	-1.18859	0.00073
TRPV2	-1.18835	0.000164
INPP5D	-1.18758	0.000246
PODN	-1.18616	0.000333
RASSF2	-1.18556	0.00836
TCF4	-1.18547	0.00115
CPEB4	-1.18519	0.000311
SLC2A5	-1.18464	0.0013
CD86	-1.18368	6.47e-05
RAB20	-1.17923	0.014
FLOT2	-1.17755	0.00254
FMO3	-1.17713	0.000288
ADD1	-1.17646	1.34e-05
SLCO2A1	-1.17465	0.00501
GVINP1	-1.17343	6.77e-06
MYOC	-1.17131	0.00781
FAM13A	-1.17124	1.66e-05
CALM1	-1.17071	1.4e-05
TGFBR3	-1.16941	0.0075
CPA3	-1.16429	0.000126
GPD1	-1.16396	0.00456
CD33	-1.16192	0.000732
SNRK	-1.16006	9.47e-05
DLC1	-1.15959	0.0334
SLCO2B1	-1.15849	8.56e-06
FOXC1	-1.15543	0.0065
SLC15A3	-1.15298	0.0012
NDRG2	-1.15209	0.0086
SIDT2	-1.14927	0.000885
RERGL	-1.14841	0.00107
ARHGEF3	-1.14369	0.0158
LYST	-1.14365	0.00227
S1PR3	-1.14335	0.013
TPM2	-1.14191	0.0333
PYGM	-1.14142	0.0129
CXCL14	-1.13906	0.0392
MYBPC1	-1.13898	0.0146
SLC7A2	-1.1362	0.0256
CD209	-1.13504	0.00105
KLF1	-1.13466	0.00548
DIO2	-1.13368	0.0418
CASQ2	-1.13281	0.00156
GYPE	-1.12984	0.0132
FMO2	-1.12589	0.000364
CLEC4A	-1.1248	5.92e-05
PPP1R3C	-1.12398	0.0449
NFIA	-1.12375	1.16e-06
PTGER4	-1.12046	0.000441
PPP6R2	-1.12003	5.93e-06
NR4A3	-1.11942	0.00106
PPP2R5A	-1.11932	0.000974
SH2B3	-1.11278	0.0251
OSTF1	-1.11232	0.00013
COX6A2	-1.11107	0.0214
COQ8A	-1.10872	0.00928
IRF9	-1.10562	0.00549
RGS5	-1.10495	0.000391
RBP4	-1.10397	0.0105
XK	-1.10159	0.0163
ALAS2	-1.09966	0.00746
TRIM22	-1.09702	0.00404
ARHGAP4	-1.09628	0.0184
IL6ST	-1.09442	0.00154
TNMD	-1.09398	0.0028
CLK1	-1.09199	0.000494
RAB27B	-1.09124	0.0294
LPAR6	-1.091	0.00366
GPM6B	-1.08907	0.000197
RDH5	-1.08901	0.00356
TANGO2	-1.08751	0.0034
TPP1	-1.08445	0.00142
CTSE	-1.08337	0.00554
CEACAM8	-1.08157	0.00794
XIRP2	-1.0813	0.03
PARM1	-1.0803	0.00833
NTRK2	-1.07895	0.000853
FBXO7	-1.0756	0.00185
MYH1	-1.07484	0.0246
SLC38A5	-1.07337	0.000437
ACER3	-1.07235	4.22e-06
EBF1	-1.072	0.0081
COL4A3BP	-1.06978	5.34e-06
IL4R	-1.06975	0.00241
UGCG	-1.06968	0.0128
GPX1	-1.06839	0.00338
PHKG1	-1.06822	0.00372
IGF2	-1.06544	0.0234
ADARB1	-1.06528	0.0123
LST1	-1.06328	3.3e-05
NRAP	-1.06274	0.0186
GALC	-1.06257	0.00481
NPL	-1.06138	0.00384
LIPE	-1.06016	0.0069
PIGQ	-1.05943	0.0143
MEDAG	-1.05871	0.00118
RASGRP3	-1.05743	0.000191
GPAM	-1.05482	0.0021
RBP7	-1.0523	0.0123
CXCL16	-1.05116	0.048
FAM26F	-1.04886	0.00645
SVIL	-1.04466	0.0351
JAG1	-1.04373	0.00122
ACTN2	-1.04344	0.0214
RPL3L	-1.04265	0.0257
GUCY1A3	-1.04262	0.000777
CDC42EP5	-1.04095	0.0307
FOXO3B	-1.04075	0.000464
GZMA	-1.03896	0.0416
NNAT	-1.03802	0.0112
DHRS1	-1.03746	0.00571
CD79A	-1.03728	0.000454
UBA7	-1.0371	0.015
PIK3IP1	-1.03663	0.0251
PGAM2	-1.03475	0.0221
COL17A1	-1.0344	0.00491
BTK	-1.03306	0.00142
LMOD3	-1.03263	0.000747
TNFSF13B	-1.03035	5.62e-05
UBAC1	-1.02944	0.00285
GPSM3	-1.0291	0.0219
LILRA2	-1.02877	0.000543
UCP2	-1.0282	0.0451
CD59	-1.028	0.00701
CEACAM1	-1.02713	0.0336
SLC44A2	-1.0254	0.00321
ANKRD35	-1.0245	0.000158
FEZ1	-1.02391	0.0487
LPL	-1.02368	0.0255
PNPLA7	-1.02147	0.00898
TSPAN7	-1.01963	0.0199
SESN1	-1.01671	0.000237
KDM5D	-1.01656	0.00409
MPZL2	-1.01446	0.00139
MS4A3	-1.01404	0.0078
APOL3	-1.0124	0.00291
CELF2	-1.01007	6.13e-06
CPXM2	-1.0089	0.0434
PARVG	-1.0083	0.00169
TMOD4	-1.00806	0.0224
HCK	-1.00649	1.74e-05
IFITM2	-1.00623	0.0472
CCL4	-1.00589	0.000484
HSPB6	-1.00503	0.045
VSIG4	-1.00453	1.93e-05
RNASET2	-1.0023	0.0372
STXBP2	-1.00175	0.0196
IFNGR1	-1.00061	9.91e-05
BUB1	1.00265	0.00179
BDNF	1.00381	0.011
ACOT7	1.00427	0.00285
NME2	1.00582	0.000314
WLS	1.00696	0.00802
NUDT5	1.00768	0.006
WDYHV1	1.00786	0.00117
MEX3B	1.00817	0.00125
PIPSL	1.00853	1.49e-06
NR2F6	1.0106	8.71e-05
GLRB	1.0118	0.0122
MRPL9	1.01311	0.000323
SPDL1	1.01331	0.00336
SPEG	1.01388	0.00549
YIPF4	1.01761	1.29e-08
MRPL14	1.01797	0.00663
RDH11	1.02229	2.82e-05
PIP4K2C	1.02264	0.0404
IQGAP3	1.02279	0.00588
TCP1	1.02292	1.77e-05
LYPD6B	1.02351	0.0154
CCNB1IP1	1.02421	0.00963
DHCR7	1.0266	0.00103
HDAC2	1.02712	0.000157
NFE2L3	1.02822	0.0296
PRKRA	1.02824	5.65e-06
PCK2	1.02938	0.00585
HIST1H2BD	1.02999	0.0388
BMP7	1.03213	0.00334
MCTS1	1.03571	1.97e-07
NXN	1.03613	0.00662
CCDC58	1.03669	0.000138
PPIAL4A	1.03873	1.61e-06
COMMD10	1.03903	1.12e-06
CNIH1	1.03912	0.0002
FDFT1	1.04297	3.59e-05
SLC3A2	1.04579	0.000114
NCOR2	1.04841	0.00462
PSMA6	1.0494	2.33e-05
NUDT14	1.05253	0.00559
ZIC2	1.05264	0.0288
SERF1B	1.05268	0.000976
TYMS	1.05271	0.0415
ASPSCR1	1.05272	0.0164
TMED7	1.05358	1.39e-05
C15orf52	1.05524	0.0471
TPI1P2	1.05585	0.000746
RAE1	1.05617	3.55e-05
MTHFD1L	1.06383	0.00281
PODXL2	1.06451	0.00318
GPT2	1.06533	0.0198
SREBF2	1.06673	1.99e-05
UBE2E1	1.06912	5.5e-06
GPX8	1.07488	1.29e-05
KIF2C	1.0749	0.00694
FNBP1L	1.07524	0.000444
MTX2	1.07936	3.08e-07
HOXC4	1.08245	0.000277
SDHAF3	1.08319	0.0012
E2F7	1.08453	0.00354
MIF	1.08773	0.000985
PFDN6	1.09154	0.00292
F12	1.09256	0.0013
PSMG1	1.09337	0.00157
PDP1	1.09367	0.000391
YARS	1.09408	7.9e-05
PRKDC	1.09743	0.000129
ZFP64	1.09762	0.00332
ATAD2	1.09842	0.00739
RSL24D1	1.10265	0.000208
C14orf166	1.10726	0.000313
MED30	1.11021	0.00036
SLC29A4	1.11279	0.0122
RCN2	1.11287	0.000297
LDOC1	1.11321	0.0172
KDELR2	1.11324	0.00737
C10orf35	1.11443	0.00694
TM9SF2	1.12553	0.000391
MTFR1	1.1271	0.000525
ISL1	1.12874	0.00564
CEP55	1.12981	0.0112
AP1S1	1.13018	0.00063
AURKB	1.13022	0.0113
PIGT	1.13238	6.38e-06
MSH6	1.1361	8.31e-05
TAGLN2	1.13671	0.00267
MAD2L1	1.13735	0.00881
AURKA	1.13846	0.0266
PIR	1.13938	0.00393
PERP	1.14226	0.00421
CXorf57	1.14526	0.00262
B4GALNT1	1.14738	0.0253
LARP6	1.14804	0.00239
UAP1	1.14908	5.14e-05
RND3	1.15142	0.0244
WDR54	1.15192	0.00199
CNN3	1.15265	0.00852
ELOVL5	1.15325	1.65e-05
CKS2	1.15449	0.00921
PRKCA	1.15608	0.00129
HOXB2	1.15621	0.034
METTL21B	1.15654	0.0381
NTF3	1.15717	0.00922
CCNB2	1.15807	0.0276
MAD2L2	1.15818	6.63e-05
CCNO	1.15859	1.36e-05
TPST1	1.16013	0.005
RPLP1	1.16415	1.09e-05
ULBP1	1.16431	0.000931
KIF20A	1.16683	0.0191
SLC38A1	1.16964	0.0117
MORF4L1	1.16974	5.49e-05
EPHA2	1.17619	0.0105
TMEM54	1.181	0.000362
BOP1	1.18186	0.000469
C1orf53	1.18241	1.57e-06
DFNA5	1.18302	0.0211
TMEM14A	1.18308	0.00663
SLC35F2	1.18443	0.000398
BCAR3	1.19567	0.00867
FAM64A	1.19622	0.016
TRIP13	1.19681	0.00972
AGPAT5	1.19818	8.36e-07
FOXF1	1.20251	0.0141
MED10	1.20467	1.91e-05
TNFRSF12A	1.20647	0.0345
PVT1	1.20649	0.0106
SNRPA1	1.21076	1.81e-05
SCD	1.2133	0.00426
EIF3A	1.21646	1.63e-07
MTRR	1.21718	0.00121
RPS21	1.2177	0.0021
BCAS4	1.22392	0.00207
DLL3	1.22567	0.000291
CDCA7	1.22698	0.0175
AHCY	1.23173	0.000193
RDH10	1.23377	0.0103
TSFM	1.24148	0.02
YAP1	1.24156	0.00183
SLC25A23	1.24538	6.9e-05
PTK7	1.24626	0.0026
XRCC6	1.24656	8.32e-06
SOX4	1.24746	0.000296
NPTN	1.24936	7.71e-07
P4HA1	1.24989	0.000156
DENND2A	1.25123	0.0198
SHMT2	1.25438	0.000572
TRA2B	1.25444	3.53e-06
SHROOM3	1.25475	2.97e-05
KCNG1	1.25551	0.0167
SLC35B2	1.25915	0.00314
RPL7	1.26277	7.84e-05
PSPH	1.26287	0.000813
TOMM34	1.26349	0.000532
SNTB1	1.2702	0.0222
USP1	1.2721	1.56e-05
HEBP2	1.27358	7.11e-05
S100A10	1.27361	0.000186
ITPKA	1.27388	0.00183
KIAA0101	1.27625	0.0322
FSCN1	1.27759	0.00383
PFN2	1.27903	0.00283
CENPN	1.2795	0.00702
CTSV	1.2847	0.0135
SLC38A2	1.28646	1.17e-06
LMNB2	1.29257	0.000544
SNRPF	1.29673	0.000406
TMEM97	1.29788	0.00121
TSPAN3	1.29826	0.000158
FADS1	1.29936	0.000422
CD24	1.30188	0.031
STIL	1.3069	0.000179
MRGBP	1.31347	1.81e-05
ATF4	1.31573	3.97e-06
CADM1	1.31959	0.0467
JPH3	1.32023	0.000672
HOXA9	1.32158	0.00862
MSMO1	1.32728	0.000489
PNMA2	1.33329	0.00251
RPL39L	1.33544	0.0424
TFAP2A	1.34098	0.000217
UBE2V2	1.3423	4.31e-06
HOXB8	1.34337	0.000675
BAIAP2L1	1.35122	0.024
PTGES3	1.35171	8.56e-08
HIST1H1C	1.3562	0.0408
MRPS21	1.35778	0.00131
FAM60A	1.3608	6.53e-05
PCNA	1.37241	8.85e-05
TSEN15	1.38192	5.97e-06
IGF2BP3	1.39775	0.000308
CLEC2D	1.40137	5.23e-05
RPLP0	1.40545	6.57e-05
HOXB5	1.41239	0.00014
IGF1R	1.41576	0.000763
PPT1	1.42821	4.8e-05
ADORA2B	1.43215	0.0421
CDK1	1.43336	0.000351
PSMG1	1.44007	2.64e-05
CDKN2A	1.44766	0.0414
GJA1	1.4512	0.0201
CDC20	1.45371	0.0215
TUBA1A	1.46646	0.00209
YES1	1.46839	1.51e-06
AMY1C	1.47724	0.00176
BCAT1	1.49003	0.000171
HS3ST3A1	1.49006	0.0168
SUMO2	1.4912	1.83e-07
LHX2	1.49652	7.64e-05
PBK	1.50362	0.00341
CTHRC1	1.51249	0.0313
MRPL13	1.51548	5.36e-05
NETO2	1.51885	0.00262
TUFT1	1.5424	0.000459
TUSC3	1.54348	0.00011
C8orf59	1.56049	6.93e-07
CDK4	1.56202	0.00382
MARS	1.56382	0.00206
FOXD1	1.58097	0.000951
INHBE	1.58633	0.00315
FOXA2	1.59119	0.0105
SH3BP4	1.6136	0.000146
DKK3	1.62106	0.0111
P4HA2	1.622	0.0059
LAPTM4B	1.6466	0.00026
KPNA2	1.65504	2.49e-05
DLX1	1.66684	8.53e-06
RPN2	1.66775	1.83e-05
COCH	1.67175	0.0118
RPL23	1.70136	1.12e-08
NARS	1.71376	8.73e-08
HOXC6	1.77691	0.00034
TMSB15B	1.7772	0.00277
MTHFD2	1.7826	2.26e-06
CD70	1.79194	0.0141
CCDC85C	1.79464	5.82e-05
CBX2	1.81804	1.37e-05
CDH2	1.82037	0.000167
GGH	1.8369	1.21e-06
LDHB	1.85533	6.35e-08
CTXN1	1.86829	0.00216
RPS23	1.87289	3.49e-08
TMEM158	1.87398	0.039
TMSB15B	1.89281	0.00181
PYCR1	1.90138	1.45e-08
UQCRHL	1.91456	8.07e-11
KRT80	1.93456	0.0022
BMP4	1.96386	0.0294
NDUFB9	1.97682	3.33e-06
LARP6	2.00116	0.00019
UCHL1	2.06058	0.0344
HOXB7	2.0859	7.54e-11
RHPN2	2.14741	5.16e-10
RPS28	2.16531	2.27e-11
KRT18	2.19222	0.0404
TRIB3	2.202	0.00102
RPS27	2.26996	7.67e-09
TUBB2B	2.27458	0.00673
FOXF2	2.31887	7.88e-09
HOXB9	2.32252	3.37e-05
PSAT1	2.35393	0.000979
PHGDH	2.36205	1.83e-06
PRAME	2.43715	0.00385
ASNS	2.48438	4.74e-06
TMSB15A	2.51239	0.00133
CBS	2.86863	1.4e-06
