# Supplementary material for: Employing machine learning using ferroptosis-related genes to construct a prognosis model for patients with osteosarcoma
Source: Front Genet. 2023 Jan 17;14:1099272. doi: 10.3389/fgene.2023.1099272 (PMC9888665; doi:10.3389/fgene.2023.1099272)
Supplement: Supplementary file 3 [file Table4.XLSX]

## Sheet: uniCox
id	HR	HR.95L	HR.95H	pvalue
Age	0.942827	0.356633	2.49255	0.905522
Gender	0.718274	0.337194	1.53003	0.391077
Metastatic	4.69596	2.18884	10.0748	7.1455e-05
riskScore	7.88945	3.13006	19.8857	1.19175e-05

## Sheet: multiCox
id	HR	HR.95L	HR.95H	pvalue
Age	0.7322	0.242461	2.21114	0.580423
Gender	1.16916	0.511476	2.67255	0.710998
Metastatic	5.72213	2.53236	12.9297	2.7417e-05
riskScore	9.91525	3.51282	27.9867	1.47001e-05
