# Supplementary material for: Employing machine learning using ferroptosis-related genes to construct a prognosis model for patients with osteosarcoma
Source: Front Genet. 2023 Jan 17;14:1099272. doi: 10.3389/fgene.2023.1099272 (PMC9888665; doi:10.3389/fgene.2023.1099272)
Supplement: Supplementary file 4 [file Table1.XLSX]

## Sheet: Sheet1
Gene symbol	Sequence (5' to 3')
ACSL5	F: AAGCTGGCCCAAGGAGAATAC
	R: TGTCAGGAACCACCACTCCTA
ATF4	F: AGTTCGACTTGGATGCCCTG
	R: CCAACGTGGTCAGAAGGTCA
CBS	F: TTGGGAACATGCTCTCGTCC
	R: TGCTGTGGTACTGGATCTGC
CDO1	F: GAGGGAAAACCAGTGTGCCT
	R: GCTCACAGCAGGTTCCGTAT
SCD	F: CTTGCGATATGCTGTGGTGC
	R: CCGGGGGCTAATGTTCTTGT
SLC3A2	F: AGCTGGAGTTTGTCTCAGGC
	R: GGCCAATCTCATCCCCGTAG
GAPDH (homo)	F: AGATCCCTCCAAAATCAAGTGG
	R: GGCAGAGATGATGACCCTTTT
